# Supplementary material for: Multi-Centre Study of Progression Factors and Intravesical Recurrence in Patients with Urothelial Carcinoma of the Upper Urinary Tract
Source: Diagnostics (Basel). 2024 Nov 7;14(22):2491. doi: 10.3390/diagnostics14222491 (PMC11593072; doi:10.3390/diagnostics14222491)
Supplement: Supplementary file 1 [file diagnostics-14-02491-s001.zip]

Archive with 1 entries (1 files):
- diagnostics-3253288-supplementary.pdf
